# Supplementary material for: Oncotransformation in Bhas 42 Cell Transformation Assay by Typical Non-Genotoxic Carcinogens, PFOA and PFOS, and Time-Course Transcriptome Analysis
Source: Biomolecules. 2025 Oct 9;15(10):1431. doi: 10.3390/biom15101431 (PMC12562413; doi:10.3390/biom15101431)
Supplement: Supplementary file 1 [file biomolecules-15-01431-s001.zip]

Archive with 1 entries (1 files):
- biomolecules-3848492-supplementary.pdf
